# Supplementary material for: Impact of Blood Collection Tubes and Sample Handling Time on Serum and Plasma Metabolome and Lipidome
Source: Metabolites. 2018 Dec 4;8(4):88. doi: 10.3390/metabo8040088 (PMC6316012; doi:10.3390/metabo8040088)
Supplement: Supplementary file 1 [file metabolites-08-00088-s001.zip]

Archive with 8 entries (7 files):
- Supplemental Files-Proofreading/
- Supplemental Files-Proofreading/Supplemental Document S1 - Enrichment Results.pdf
- Supplemental Files-Proofreading/Supplemental Document S2 - P100 and Tiger not EDTA.pdf
- Supplemental Files-Proofreading/Supplemental Document S3 - Blank Vacutainers.pdf
- Supplemental Files-Proofreading/Supplemental Document S4 - Unique to Tiger.pdf
- Supplemental Files-Proofreading/Supplemental Document S5 - Quality Control Results.pdf
- Supplemental Files-Proofreading/Supplemental Figure S1 - Abundance Trends.tif
- Supplemental Files-Proofreading/Supplemental Figure S2 - Time Trends per Tube_revisions.tif
